# Supplementary material for: Short-Term Effect of Induced Alterations in Testosterone Levels on Fasting Plasma Amino Acid Levels in Healthy Young Men
Source: Life (Basel). 2021 Nov 22;11(11):1276. doi: 10.3390/life11111276 (PMC8619397; doi:10.3390/life11111276)
Supplement: Supplementary file 1 [file life-11-01276-s001.zip]

Archive with 3 entries (3 files):
- SahlinKB_supplementary/Supplementary Results - stepwise-binomial logistic regression and Bootstrap resampling.pdf
- SahlinKB_supplementary/Table S1. Low, high, SD and CI.xlsx
- SahlinKB_supplementary/Table S2. All statistical results 21-10-23.xlsx
